# Supplementary material for: Tube-dwelling in early animals exemplified by Cambrian scalidophoran worms
Source: BMC Biol. 2021 Nov 12;19:243. doi: 10.1186/s12915-021-01172-4 (PMC8588615; doi:10.1186/s12915-021-01172-4)
Supplement: Supplementary file 2 — Additional file 2: Excel S1. Measurement of the complete tube of Selkirkia sinica and Selkirkia transita sp. nov. [file 12915_2021_1172_MOESM2_ESM.xlsx]

## Sheet: Measurement of S. sinica
Jianshan specimens	Length of complete tube (mm)			Erjie specimens	Length of complete tube (mm)		Erjie specimens	Length of complete tube (mm)		Erjie specimens	Length of complete tube (mm)		Erjie specimens	Length of complete tube (mm)			Yunlongsi specimens	Length of complete tube (mm)
JS0275A	4			EJ007	5.3		EJ1190A	9		EJ1743	10.3		EJ1284B	12			YLS424B	7
JS378	7			EJ1684	5.5		EJ1231A	9		EJ996A	10.6		EJ1531B	12.1			YLS473	7.1
JSWPS0018	7			EJ1352A	6		EJ1315A	9		EJ002	10.9		EJ1318A	12.4			YLS420A	8.1
JSWPS0024	7.1			EJ1752	6.2		EJ1497A	9		EJ1377B	10.9		EJ1204A	12.5			YLS481	9
JS0083	7.6			EJ172B	6.9		EJ174A	9		EJ001	11		EJ193B	12.5			YLS416B	9.1
JS129B	7.6			EJ837A	7		EJ835A	9		EJ005	11		EJ824A	12.5			YLS0448A	10
JS0386	9			EJ655B	7.1		EJ009	9.1		EJ1047B	11		EJ881A	12.5			YLS427A	10.2
JSWPS0016A	9.4			EJ704A	7.1		EJ1399A	9.1		EJ1050A	11		EJ008	13			YLS497A	10.3
JS276A	10			EJ1768	7.2		EJ1542	9.1		EJ1350A	11		EJ010	13			YLS454	10.5
JS0120A	10.2			EJ1664	7.5		EJ1645	9.1		EJ1663	11		EJ1272B	13			YLS0411B	11
JS0254A	10.9			EJ836B	7.5		EJ626A	9.1		EJ974A	11		EJ961B	13			YLS475	11.9
JS0218A	11			EJ1614	7.6		EJ988A	9.2		EJ006	11.1		EJ196A	13.2			YLS483	13
JS0388	11.2			EJ956A	7.7		EJ1018B	9.5		EJ1216A	11.1		EJ989	13.3
JS363	11.5			EJ1520A-1	7.8		EJ1276B	9.5		EJ1850	11.2		EJ1000A	14
JS0268B	12.6			EJ731A	7.9		EJ1465B	9.5		EJ1074A	11.3		EJ1237B	14
JS0122A	12.8			EJ1324A	8		EJ1520A-2	9.5		EJ1015B	11.4		EJ965A	14
JS0231A	13			EJ1298B	8.2		EJ963B	9.8		EJ1240A	11.4		EJ1038B	14.7
JS250A	13.6			EJ811A	8.3		EJ1330A	9.9		EJ004	11.5		EJ968A	15.2
				EJ1005A	8.5		EJ1551	10		EJ1091B	11.5		EJ954	16
				EJ1523B	8.5		EJ959B	10		EJ978A	11.6
				EJ1507B-2	8.6		EJ1209B	10.1		EJ003	12
18 specimens				EJ1179A	9		EJ1007B	10.3		EJ1255A	12		90 specimens				12 specimens

## Sheet: Measurement of S. transita
Jianshan specimens	Length of complete tube (mm)			Ercaicun specimens	Length of complete tube (mm)			Erjie specimens	Length of complete tube (mm)
JS605	27			EC002	10.2			EJ001	12.5
JS604	38.5							EJ003	19.1
2 specimens				1 specimen				2 specimens
