# Supplementary material for: Tube-dwelling in early animals exemplified by Cambrian scalidophoran worms
Source: BMC Biol. 2021 Nov 12;19:243. doi: 10.1186/s12915-021-01172-4 (PMC8588615; doi:10.1186/s12915-021-01172-4)
Supplement: Supplementary file 3 — Additional file 3: Excel S2. Matrix of dataset and Bayesian_harmonic mean. [file 12915_2021_1172_MOESM3_ESM.xlsx]

## Sheet: matrix of dataset
taxa/number of characters	1	2	3	4	5	6	7	8	9	10	11	12	13	14	15	16	17	18	19	20	21	22	23	24	25	26	27	28	29	30	31	32	33	34	35	36	37	38	39	40	41	42	43	44	45	46	47	48	49
Lepidodermella_squamata	0	0	1	-	0	-	1	1	-	-	-	-	-	-	-	-	-	-	-	-	-	-	-	-	-	-	-	-	-	-	-	-	-	1	0	1	0	0	-	-	0	0	-	0	-	1	1	5	0
Gordius_aquaticus	0	0	0	-	1	0	0	0	-	-	-	-	-	-	-	-	-	-	-	-	-	-	-	-	-	-	-	-	-	-	-	-	-	0	0	0	-	0	-	-	2	0	-	0	-	1	1	4	0
Caenorhabditis_elegans	0	0	2	-	1	1	0	1	-	-	-	-	-	-	-	-	-	-	-	-	-	-	-	-	-	-	-	-	-	-	-	-	-	1	0	0	0	0	-	-	2	1	3	0	-	0	-	-	-
Echinoderes_capitatus	0	1	3	0	1	1	1	-	2	0	0	1	0	0	2	0	8	0	6	0	1	0	-	0	0	0	0	-	-	-	-	1	2	0	1	1	1	1	0	1	0	0	-	1	0	1	1	1	0
Kinorhynchus_phyllotropis	0	1	3	0	1	1	1	-	2	0	0	1	0	0	2	0	8	1	6	0	1	0	-	0	0	0	0	-	-	-	-	1	2	2	1	1	1	1	0	0	0	0	-	1	1	1	1	1	0
Nanaloricus_mysticus	1	1	3	0	1	1	1	-	2	0	0	1	0	0	2	0	9	-	6	0	1	0	-	0	0	0	0	-	-	-	-	0	1	2	1	1	1	1	1	-	0	0	-	0	-	1	1	3	0
Pliciloricus_enigmaticus	1	1	3	0	1	1	1	-	2	0	0	1	0	0	2	0	9	-	6	0	1	0	-	0	0	0	0	-	-	-	-	0	1	0	1	1	1	1	1	-	0	0	-	0	-	1	1	3	0
Eolorica_deadwoodensis	1	1	3	?	?	?	?	-	2	?	0	1	0	0	2	?	9	-	?	?	?	0	-	0	?	?	0	-	-	-	-	?	0	0	1	1	1	?	?	-	0	0	-	0	-	1	1	3	0
Meiopriapulus_fijiensis	0	1	4	0	1	1	1	-	2	1	0	1	0	0	2	0	7	-	6	0	0	0	-	0	1	0	1	5	0	2	0	-	-	0	1	1	1	0	-	-	1	1	3	0	-	1	1	8	0
Tubiluchus_corallicola	0	1	4	0	1	1	1	-	2	1	0	1	0	0	1	0	5	-	3	0	0	0	-	0	1	0	1	5	2	2	0	-	-	0	1	1	1	1	3	-	1	1	3	0	-	1	1	6	0
Halicryptus_spinulosus	0	1	4	0	1	1	1	-	2	0	0	1	0	1	1	0	4	-	3	0	0	0	-	0	1	0	1	1	0	2	1	-	-	0	1	1	1	0	-	-	0	1	2	0	-	1	1	7	0
Maccabeus_tentaculatus	0	1	4	0	1	1	1	-	2	0	0	1	0	0	1	0	6	-	3	0	0	0	-	0	1	1	1	4	0	2	0	-	-	0	1	1	1	0	-	-	0	1	3	0	-	1	0	-	0
Priapulopsis_bicaudatus	0	1	4	1	1	1	1	-	2	1	0	1	0	1	1	0	3	-	3	1	0	0	-	0	1	0	1	1	2	2	1	-	-	0	1	1	1	0	-	-	0	1	1	0	-	1	1	6	1
Priapulus_caudatus	0	1	4	1	1	1	1	-	2	1	0	1	0	1	1	0	1	-	3	1	0	0	-	0	1	0	1	1	2	2	1	-	-	0	1	1	1	0	-	-	0	1	1	0	-	1	0	-	1
Acanthopriapulus_horridus	0	1	4	1	1	1	1	-	2	0	0	1	0	0	1	0	1	-	3	0	0	0	-	0	1	0	1	1	2	2	1	-	-	0	1	1	1	0	-	-	0	1	1	0	-	1	0	-	1
Sicyophorus_rara	1	1	4	1	1	?	1	-	2	1	0	1	1	1	1	0	1	-	3	0	?	0	-	0	0	0	1	0	3	1	1	-	-	?	?	?	1	1	2	-	0	0	-	0	-	1	1	3	0
Xiaoheiqingella_peculiaris	0	1	4	1	1	?	1	-	?	1	0	1	1	1	1	0	1	-	3	0	?	0	-	0	0	0	1	1	?	1	?	-	-	?	?	?	1	1	2	-	0	1	3	0	-	1	0	-	1
Yunnanpriapulus_halteroformis	0	1	4	1	1	?	1	-	?	1	0	1	1	1	1	0	1	-	3	0	?	0	-	0	0	0	1	1	?	1	?	-	-	?	?	1	1	1	2	-	0	1	?	0	-	1	0	-	1
Paratubiluchus_bicaudatus	0	1	4	1	1	?	1	-	?	1	0	1	1	1	1	0	1	-	3	0	?	0	-	0	0	0	1	1	?	1	?	-	-	?	?	?	1	1	2	-	0	?	?	0	-	1	0	-	1
Priapulites_konecniorum	0	1	?	0	1	?	?	-	?	1	0	1	0	1	1	0	1	-	1	1	?	0	-	0	?	?	?	?	?	?	?	-	-	?	?	?	?	0	-	-	0	1	1	0	-	?	?	?	?
Markuelia_hunanensis	0	1	?	?	?	?	?	-	?	0	?	1	?	?	2	0	1	-	3	?	?	?	?	?	?	?	?	?	?	?	?	-	-	?	?	1	1	0	-	-	?	1	?	0	-	?	?	?	?
Eximipriapulus_globocaudatus	0	1	4	0	1	?	1	-	1	1	0	1	0	0	2	0	1	-	5	0	?	0	-	0	0	0	1	0	?	1	?	-	-	?	?	?	1	1	3	-	0	1	2	0	-	1	1	1	1
Ottoia_prolifica	0	1	4	0	1	?	1	-	2	1	0	1	0	0	2	0	2	-	4	0	?	0	-	0	1	0	1	3	3	0	1	-	-	?	?	?	1	0	-	-	0	1	2	0	-	1	1	1	0
Ancalagon_minor	0	1	4	0	1	?	1	-	0	0	0	1	0	0	2	?	2	-	?	0	?	0	-	0	0	0	1	2	2	2	?	-	-	?	?	?	1	0	-	-	1	1	3	0	-	1	1	1	0
Louisella_pedunculata	0	1	4	0	1	?	1	-	1	0	0	1	0	0	2	0	0	-	1	0	?	0	-	0	0	1	1	0	4	0	1	-	-	?	?	?	1	0	-	-	2	1	2	0	-	1	1	1	1
Fieldia_lanceolata	0	1	4	0	1	?	1	-	?	0	0	1	0	0	?	?	2	-	?	?	?	0	-	0	0	0	1	0	6	0	?	-	-	?	?	?	1	0	-	-	2	0	-	0	-	1	1	1	0
Laojieella_thecata	0	1	4	0	1	?	?	-	?	0	0	1	0	0	2	?	1	-	0	0	?	0	-	0	0	0	1	0	2	0	1	-	-	?	?	?	1	0	-	-	2	1	1	0	-	1	0	-	0
Anningvermis_multispinosus	0	1	4	0	1	?	?	-	?	0	0	0	-	-	-	-	-	-	-	-	?	0	-	0	0	1	1	1	?	0	1	-	-	?	?	?	1	0	-	-	1	1	1	0	-	1	1	1	0
Corynetis_brevis	0	1	4	0	1	?	?	-	2	0	0	0	-	-	-	-	-	-	-	-	?	0	-	0	0	1	1	0	?	0	0	-	-	?	?	?	1	0	-	-	1	1	1	0	-	1	1	1	1
Tylotites_petiolaris	0	1	4	0	1	?	1	-	?	0	0	1	1	0	1	0	2	-	0	0	?	0	-	0	0	0	1	0	?	0	?	-	-	?	?	?	?	0	-	-	1	1	1	0	-	1	1	1	0
Cricocosmia_jinningensis	0	1	4	0	1	?	?	-	2	0	0	1	1	0	1	0	2	-	0	0	?	0	-	0	0	0	1	0	2	0	1	-	-	?	?	?	?	0	-	-	2	1	2	0	-	1	1	2	0
Maotianshania_cylindrica	0	1	4	0	1	?	?	-	2	0	0	1	1	0	1	0	2	-	0	0	?	0	-	0	0	0	1	0	?	0	1	-	-	?	?	?	1	0	-	-	2	1	2	0	-	1	1	2	0
Guanduscolex_minor	0	1	4	0	1	?	?	-	?	0	0	1	1	0	1	0	2	-	0	0	?	0	-	0	0	0	1	0	4	0	2	-	-	?	?	?	1	0	-	-	1	1	2	0	-	1	1	2	0
Tabelliscolex_hexagonus	0	1	4	0	1	?	?	-	?	0	0	1	1	0	1	?	?	-	?	?	?	0	-	0	0	0	1	?	?	0	?	-	-	?	?	?	1	0	-	-	2	1	2	0	-	1	1	2	0
Mafangscolex_sinensis	0	1	4	0	1	?	?	-	2	0	0	1	1	0	1	1	2	-	0	0	?	0	-	0	0	0	1	0	3	0	2	-	-	?	?	?	1	0	-	-	2	1	3	0	-	1	1	2	1
Wronascolex_antiquus	0	1	4	0	1	?	?	-	2	0	0	1	?	0	?	0	2	-	5	?	?	0	-	0	0	0	1	0	?	0	?	-	-	?	?	?	1	0	-	-	2	1	3	0	-	1	1	2	0
Eopriapulites_sphinx	0	1	4	0	1	?	1	-	?	0	0	1	0	0	2	1	1	-	2	0	?	0	-	0	0	1	1	0	1	2	1	-	-	0	?	1	1	0	-	-	1	1	3	0	-	1	0	-	0
Eokinorhynchus_rarus	0	1	4	0	1	?	?	-	?	0	1	1	0	0	2	0	1	-	3	0	?	0	-	1	0	0	1	0	5	1	1	-	-	?	?	1	1	0	-	-	0	1	0	0	-	1	1	0	0
Selkirkia_transita	0	1	4	0	1	?	1	-	1	0	2	1	0	0	2	0	1	-	3	0	?	1	1	1	0	0	1	1	2	0	1	-	-	?	?	?	1	0	-	-	1	?	?	0	-	?	?	?	0
Selkirkia_sinica	0	1	4	0	1	?	1	-	1	0	2	1	0	0	2	0	1	-	3	0	?	1	2	1	0	0	1	1	?	0	0	-	-	?	?	?	1	0	-	-	1	1	3	0	-	0	-	-	0
Selkirkia_columbia	0	1	4	0	1	?	1	-	1	0	1	1	0	0	1	0	1	-	3	0	?	1	0	1	0	0	1	1	2	0	1	-	-	?	?	?	1	0	-	-	1	?	?	0	-	1	0	-	1
[truncated: 47 more columns]

## Sheet: Constraint matrix of MrBayes
#NEXUS
begin data;
	dimensions ntax=41 nchar=96;
	format datatype=standard gap=- missing=?;
	matrix
Lepidodermella_squamata	0	0	1	-	0	-	1	1	-	-	-	-	-	-	-	-	-	-	-	-	-	-	-	-	-	-	-	-	-	-	-	-	-	1	0	1	0	0	-	-	0	0	-	0	-	1	1	5	0
Gordius_aquaticus	0	0	0	-	1	0	0	0	-	-	-	-	-	-	-	-	-	-	-	-	-	-	-	-	-	-	-	-	-	-	-	-	-	0	0	0	-	0	-	-	2	0	-	0	-	1	1	4	0
Caenorhabditis_elegans	0	0	2	-	1	1	0	1	-	-	-	-	-	-	-	-	-	-	-	-	-	-	-	-	-	-	-	-	-	-	-	-	-	1	0	0	0	0	-	-	2	1	3	0	-	0	-	-	-
Echinoderes_capitatus	0	1	3	0	1	1	1	-	2	0	0	1	0	0	2	0	8	0	6	0	1	0	-	0	0	0	0	-	-	-	-	1	2	0	1	1	1	1	0	1	0	0	-	1	0	1	1	1	0
Kinorhynchus_phyllotropis	0	1	3	0	1	1	1	-	2	0	0	1	0	0	2	0	8	1	6	0	1	0	-	0	0	0	0	-	-	-	-	1	2	2	1	1	1	1	0	0	0	0	-	1	1	1	1	1	0
Nanaloricus_mysticus	1	1	3	0	1	1	1	-	2	0	0	1	0	0	2	0	9	-	6	0	1	0	-	0	0	0	0	-	-	-	-	0	1	2	1	1	1	1	1	-	0	0	-	0	-	1	1	3	0
Pliciloricus_enigmaticus	1	1	3	0	1	1	1	-	2	0	0	1	0	0	2	0	9	-	6	0	1	0	-	0	0	0	0	-	-	-	-	0	1	0	1	1	1	1	1	-	0	0	-	0	-	1	1	3	0
Eolorica_deadwoodensis	1	1	3	?	?	?	?	-	2	?	0	1	0	0	2	?	9	-	?	?	?	0	-	0	?	?	0	-	-	-	-	?	0	0	1	1	1	?	?	-	0	0	-	0	-	1	1	3	0
Meiopriapulus_fijiensis	0	1	4	0	1	1	1	-	2	1	0	1	0	0	2	0	7	-	6	0	0	0	-	0	1	0	1	5	0	2	0	-	-	0	1	1	1	0	-	-	1	1	3	0	-	1	1	8	0
Tubiluchus_corallicola	0	1	4	0	1	1	1	-	2	1	0	1	0	0	1	0	5	-	3	0	0	0	-	0	1	0	1	5	2	2	0	-	-	0	1	1	1	1	3	-	1	1	3	0	-	1	1	6	0
Halicryptus_spinulosus	0	1	4	0	1	1	1	-	2	0	0	1	0	1	1	0	4	-	3	0	0	0	-	0	1	0	1	1	0	2	1	-	-	0	1	1	1	0	-	-	0	1	2	0	-	1	1	7	0
Maccabeus_tentaculatus	0	1	4	0	1	1	1	-	2	0	0	1	0	0	1	0	6	-	3	0	0	0	-	0	1	1	1	4	0	2	0	-	-	0	1	1	1	0	-	-	0	1	3	0	-	1	0	-	0
Priapulopsis_bicaudatus	0	1	4	1	1	1	1	-	2	1	0	1	0	1	1	0	3	-	3	1	0	0	-	0	1	0	1	1	2	2	1	-	-	0	1	1	1	0	-	-	0	1	1	0	-	1	1	6	1
Priapulus_caudatus	0	1	4	1	1	1	1	-	2	1	0	1	0	1	1	0	1	-	3	1	0	0	-	0	1	0	1	1	2	2	1	-	-	0	1	1	1	0	-	-	0	1	1	0	-	1	0	-	1
Acanthopriapulus_horridus	0	1	4	1	1	1	1	-	2	0	0	1	0	0	1	0	1	-	3	0	0	0	-	0	1	0	1	1	2	2	1	-	-	0	1	1	1	0	-	-	0	1	1	0	-	1	0	-	1
Sicyophorus_rara	1	1	4	1	1	?	1	-	2	1	0	1	1	1	1	0	1	-	3	0	?	0	-	0	0	0	1	0	3	1	1	-	-	?	?	?	1	1	2	-	0	0	-	0	-	1	1	3	0
Xiaoheiqingella_peculiaris	0	1	4	1	1	?	1	-	?	1	0	1	1	1	1	0	1	-	3	0	?	0	-	0	0	0	1	1	?	1	?	-	-	?	?	?	1	1	2	-	0	1	3	0	-	1	0	-	1
Yunnanpriapulus_halteroformis	0	1	4	1	1	?	1	-	?	1	0	1	1	1	1	0	1	-	3	0	?	0	-	0	0	0	1	1	?	1	?	-	-	?	?	1	1	1	2	-	0	1	?	0	-	1	0	-	1
Paratubiluchus_bicaudatus	0	1	4	1	1	?	1	-	?	1	0	1	1	1	1	0	1	-	3	0	?	0	-	0	0	0	1	1	?	1	?	-	-	?	?	?	1	1	2	-	0	?	?	0	-	1	0	-	1
Priapulites_konecniorum	0	1	?	0	1	?	?	-	?	1	0	1	0	1	1	0	1	-	1	1	?	0	-	0	?	?	?	?	?	?	?	-	-	?	?	?	?	0	-	-	0	1	1	0	-	?	?	?	?
Markuelia_hunanensis	0	1	?	?	?	?	?	-	?	0	?	1	?	?	2	0	1	-	3	?	?	?	?	?	?	?	?	?	?	?	?	-	-	?	?	1	1	0	-	-	?	1	?	0	-	?	?	?	?
Eximipriapulus_globocaudatus	0	1	4	0	1	?	1	-	1	1	0	1	0	0	2	0	1	-	5	0	?	0	-	0	0	0	1	0	?	1	?	-	-	?	?	?	1	1	3	-	0	1	2	0	-	1	1	1	1
Ottoia_prolifica	0	1	4	0	1	?	1	-	2	1	0	1	0	0	2	0	2	-	4	0	?	0	-	0	1	0	1	3	3	0	1	-	-	?	?	?	1	0	-	-	0	1	2	0	-	1	1	1	0
Ancalagon_minor	0	1	4	0	1	?	1	-	0	0	0	1	0	0	2	?	2	-	?	0	?	0	-	0	0	0	1	2	2	2	?	-	-	?	?	?	1	0	-	-	1	1	3	0	-	1	1	1	0
Louisella_pedunculata	0	1	4	0	1	?	1	-	1	0	0	1	0	0	2	0	0	-	1	0	?	0	-	0	0	1	1	0	4	0	1	-	-	?	?	?	1	0	-	-	2	1	2	0	-	1	1	1	1
Fieldia_lanceolata	0	1	4	0	1	?	1	-	?	0	0	1	0	0	?	?	2	-	?	?	?	0	-	0	0	0	1	0	6	0	?	-	-	?	?	?	1	0	-	-	2	0	-	0	-	1	1	1	0
Laojieella_thecata	0	1	4	0	1	?	?	-	?	0	0	1	0	0	2	?	1	-	0	0	?	0	-	0	0	0	1	0	2	0	1	-	-	?	?	?	1	0	-	-	2	1	1	0	-	1	0	-	0
Anningvermis_multispinosus	0	1	4	0	1	?	?	-	?	0	0	0	-	-	-	-	-	-	-	-	?	0	-	0	0	1	1	1	?	0	1	-	-	?	?	?	1	0	-	-	1	1	1	0	-	1	1	1	0
Corynetis_brevis	0	1	4	0	1	?	?	-	2	0	0	0	-	-	-	-	-	-	-	-	?	0	-	0	0	1	1	0	?	0	0	-	-	?	?	?	1	0	-	-	1	1	1	0	-	1	1	1	1
Tylotites_petiolaris	0	1	4	0	1	?	1	-	?	0	0	1	1	0	1	0	2	-	0	0	?	0	-	0	0	0	1	0	?	0	?	-	-	?	?	?	?	0	-	-	1	1	1	0	-	1	1	1	0
Cricocosmia_jinningensis	0	1	4	0	1	?	?	-	2	0	0	1	1	0	1	0	2	-	0	0	?	0	-	0	0	0	1	0	2	0	1	-	-	?	?	?	?	0	-	-	2	1	2	0	-	1	1	2	0
Maotianshania_cylindrica	0	1	4	0	1	?	?	-	2	0	0	1	1	0	1	0	2	-	0	0	?	0	-	0	0	0	1	0	?	0	1	-	-	?	?	?	1	0	-	-	2	1	2	0	-	1	1	2	0
Guanduscolex_minor	0	1	4	0	1	?	?	-	?	0	0	1	1	0	1	0	2	-	0	0	?	0	-	0	0	0	1	0	4	0	2	-	-	?	?	?	1	0	-	-	1	1	2	0	-	1	1	2	0
Tabelliscolex_hexagonus	0	1	4	0	1	?	?	-	?	0	0	1	1	0	1	?	?	-	?	?	?	0	-	0	0	0	1	?	?	0	?	-	-	?	?	?	1	0	-	-	2	1	2	0	-	1	1	2	0
Mafangscolex_sinensis	0	1	4	0	1	?	?	-	2	0	0	1	1	0	1	1	2	-	0	0	?	0	-	0	0	0	1	0	3	0	2	-	-	?	?	?	1	0	-	-	2	1	3	0	-	1	1	2	1
Wronascolex_antiquus	0	1	4	0	1	?	?	-	2	0	0	1	?	0	?	0	2	-	5	?	?	0	-	0	0	0	1	0	?	0	?	-	-	?	?	?	1	0	-	-	2	1	3	0	-	1	1	2	0
Eopriapulites_sphinx	0	1	4	0	1	?	1	-	?	0	0	1	0	0	2	1	1	-	2	0	?	0	-	0	0	1	1	0	1	2	1	-	-	0	?	1	1	0	-	-	1	1	3	0	-	1	0	-	0
Eokinorhynchus_rarus	0	1	4	0	1	?	?	-	?	0	1	1	0	0	2	0	1	-	3	0	?	0	-	1	0	0	1	0	5	1	1	-	-	?	?	1	1	0	-	-	0	1	0	0	-	1	1	0	0
Selkirkia_transita	0	1	4	0	1	?	1	-	1	0	2	1	0	0	2	0	1	-	3	0	?	1	1	1	0	0	1	1	2	0	1	-	-	?	?	?	1	0	-	-	1	?	?	0	-	?	?	?	0
Selkirkia_sinica	0	1	4	0	1	?	1	-	1	0	2	1	0	0	2	0	1	-	3	0	?	1	2	1	0	0	1	1	?	0	0	-	-	?	?	?	1	0	-	-	1	1	3	0	-	0	-	-	0
Selkirkia_columbia	0	1	4	0	1	?	1	-	1	0	1	1	0	0	1	0	1	-	3	0	?	1	0	1	0	0	1	1	2	0	1	-	-	?	?	?	1	0	-	-	1	?	?	0	-	1	0	-	1
;
end;
BEGIN MRBAYES;
SET autoclose=yes nowarn=yes;
LOG START filename=new6c.output;
OUTGROUP Lepidodermella_squamata;
LSET rates=gamma coding=variable;
CONSTRAINT Root = 9-.;
PRSET topologypr = CONSTRAINT (
Root
);
MCMCP temp=0.1 samplefreq=1000 printfr=10000 nruns=4 nchain=4 relburnin=yes burninfrac=0.20;
MCMCP savebrlens=yes filename=new6c;
SHOWMOVES;
MCMC ngen=10000000;
SUMT filename=new6c contype=allcompat relburnin=yes burninfrac=0.20;
SUMP filename=new6c relburnin=yes burninfrac=0.20;
end;
[truncated: 47 more columns]

## Sheet: Unconstraint matrix of MrBayes
#NEXUS
begin data;
	dimensions ntax=41 nchar=96;
	format datatype=standard gap=- missing=?;
	matrix
Lepidodermella_squamata	0	0	1	-	0	-	1	1	-	-	-	-	-	-	-	-	-	-	-	-	-	-	-	-	-	-	-	-	-	-	-	-	-	1	0	1	0	0	-	-	0	0	-	0	-	1	1	5	0
Gordius_aquaticus	0	0	0	-	1	0	0	0	-	-	-	-	-	-	-	-	-	-	-	-	-	-	-	-	-	-	-	-	-	-	-	-	-	0	0	0	-	0	-	-	2	0	-	0	-	1	1	4	0
Caenorhabditis_elegans	0	0	2	-	1	1	0	1	-	-	-	-	-	-	-	-	-	-	-	-	-	-	-	-	-	-	-	-	-	-	-	-	-	1	0	0	0	0	-	-	2	1	3	0	-	0	-	-	-
Echinoderes_capitatus	0	1	3	0	1	1	1	-	2	0	0	1	0	0	2	0	8	0	6	0	1	0	-	0	0	0	0	-	-	-	-	1	2	0	1	1	1	1	0	1	0	0	-	1	0	1	1	1	0
Kinorhynchus_phyllotropis	0	1	3	0	1	1	1	-	2	0	0	1	0	0	2	0	8	1	6	0	1	0	-	0	0	0	0	-	-	-	-	1	2	2	1	1	1	1	0	0	0	0	-	1	1	1	1	1	0
Nanaloricus_mysticus	1	1	3	0	1	1	1	-	2	0	0	1	0	0	2	0	9	-	6	0	1	0	-	0	0	0	0	-	-	-	-	0	1	2	1	1	1	1	1	-	0	0	-	0	-	1	1	3	0
Pliciloricus_enigmaticus	1	1	3	0	1	1	1	-	2	0	0	1	0	0	2	0	9	-	6	0	1	0	-	0	0	0	0	-	-	-	-	0	1	0	1	1	1	1	1	-	0	0	-	0	-	1	1	3	0
Eolorica_deadwoodensis	1	1	3	?	?	?	?	-	2	?	0	1	0	0	2	?	9	-	?	?	?	0	-	0	?	?	0	-	-	-	-	?	0	0	1	1	1	?	?	-	0	0	-	0	-	1	1	3	0
Meiopriapulus_fijiensis	0	1	4	0	1	1	1	-	2	1	0	1	0	0	2	0	7	-	6	0	0	0	-	0	1	0	1	5	0	2	0	-	-	0	1	1	1	0	-	-	1	1	3	0	-	1	1	8	0
Tubiluchus_corallicola	0	1	4	0	1	1	1	-	2	1	0	1	0	0	1	0	5	-	3	0	0	0	-	0	1	0	1	5	2	2	0	-	-	0	1	1	1	1	3	-	1	1	3	0	-	1	1	6	0
Halicryptus_spinulosus	0	1	4	0	1	1	1	-	2	0	0	1	0	1	1	0	4	-	3	0	0	0	-	0	1	0	1	1	0	2	1	-	-	0	1	1	1	0	-	-	0	1	2	0	-	1	1	7	0
Maccabeus_tentaculatus	0	1	4	0	1	1	1	-	2	0	0	1	0	0	1	0	6	-	3	0	0	0	-	0	1	1	1	4	0	2	0	-	-	0	1	1	1	0	-	-	0	1	3	0	-	1	0	-	0
Priapulopsis_bicaudatus	0	1	4	1	1	1	1	-	2	1	0	1	0	1	1	0	3	-	3	1	0	0	-	0	1	0	1	1	2	2	1	-	-	0	1	1	1	0	-	-	0	1	1	0	-	1	1	6	1
Priapulus_caudatus	0	1	4	1	1	1	1	-	2	1	0	1	0	1	1	0	1	-	3	1	0	0	-	0	1	0	1	1	2	2	1	-	-	0	1	1	1	0	-	-	0	1	1	0	-	1	0	-	1
Acanthopriapulus_horridus	0	1	4	1	1	1	1	-	2	0	0	1	0	0	1	0	1	-	3	0	0	0	-	0	1	0	1	1	2	2	1	-	-	0	1	1	1	0	-	-	0	1	1	0	-	1	0	-	1
Sicyophorus_rara	1	1	4	1	1	?	1	-	2	1	0	1	1	1	1	0	1	-	3	0	?	0	-	0	0	0	1	0	3	1	1	-	-	?	?	?	1	1	2	-	0	0	-	0	-	1	1	3	0
Xiaoheiqingella_peculiaris	0	1	4	1	1	?	1	-	?	1	0	1	1	1	1	0	1	-	3	0	?	0	-	0	0	0	1	1	?	1	?	-	-	?	?	?	1	1	2	-	0	1	3	0	-	1	0	-	1
Yunnanpriapulus_halteroformis	0	1	4	1	1	?	1	-	?	1	0	1	1	1	1	0	1	-	3	0	?	0	-	0	0	0	1	1	?	1	?	-	-	?	?	1	1	1	2	-	0	1	?	0	-	1	0	-	1
Paratubiluchus_bicaudatus	0	1	4	1	1	?	1	-	?	1	0	1	1	1	1	0	1	-	3	0	?	0	-	0	0	0	1	1	?	1	?	-	-	?	?	?	1	1	2	-	0	?	?	0	-	1	0	-	1
Priapulites_konecniorum	0	1	?	0	1	?	?	-	?	1	0	1	0	1	1	0	1	-	1	1	?	0	-	0	?	?	?	?	?	?	?	-	-	?	?	?	?	0	-	-	0	1	1	0	-	?	?	?	?
Markuelia_hunanensis	0	1	?	?	?	?	?	-	?	0	?	1	?	?	2	0	1	-	3	?	?	?	?	?	?	?	?	?	?	?	?	-	-	?	?	1	1	0	-	-	?	1	?	0	-	?	?	?	?
Eximipriapulus_globocaudatus	0	1	4	0	1	?	1	-	1	1	0	1	0	0	2	0	1	-	5	0	?	0	-	0	0	0	1	0	?	1	?	-	-	?	?	?	1	1	3	-	0	1	2	0	-	1	1	1	1
Ottoia_prolifica	0	1	4	0	1	?	1	-	2	1	0	1	0	0	2	0	2	-	4	0	?	0	-	0	1	0	1	3	3	0	1	-	-	?	?	?	1	0	-	-	0	1	2	0	-	1	1	1	0
Ancalagon_minor	0	1	4	0	1	?	1	-	0	0	0	1	0	0	2	?	2	-	?	0	?	0	-	0	0	0	1	2	2	2	?	-	-	?	?	?	1	0	-	-	1	1	3	0	-	1	1	1	0
Louisella_pedunculata	0	1	4	0	1	?	1	-	1	0	0	1	0	0	2	0	0	-	1	0	?	0	-	0	0	1	1	0	4	0	1	-	-	?	?	?	1	0	-	-	2	1	2	0	-	1	1	1	1
Fieldia_lanceolata	0	1	4	0	1	?	1	-	?	0	0	1	0	0	?	?	2	-	?	?	?	0	-	0	0	0	1	0	6	0	?	-	-	?	?	?	1	0	-	-	2	0	-	0	-	1	1	1	0
Laojieella_thecata	0	1	4	0	1	?	?	-	?	0	0	1	0	0	2	?	1	-	0	0	?	0	-	0	0	0	1	0	2	0	1	-	-	?	?	?	1	0	-	-	2	1	1	0	-	1	0	-	0
Anningvermis_multispinosus	0	1	4	0	1	?	?	-	?	0	0	0	-	-	-	-	-	-	-	-	?	0	-	0	0	1	1	1	?	0	1	-	-	?	?	?	1	0	-	-	1	1	1	0	-	1	1	1	0
Corynetis_brevis	0	1	4	0	1	?	?	-	2	0	0	0	-	-	-	-	-	-	-	-	?	0	-	0	0	1	1	0	?	0	0	-	-	?	?	?	1	0	-	-	1	1	1	0	-	1	1	1	1
Tylotites_petiolaris	0	1	4	0	1	?	1	-	?	0	0	1	1	0	1	0	2	-	0	0	?	0	-	0	0	0	1	0	?	0	?	-	-	?	?	?	?	0	-	-	1	1	1	0	-	1	1	1	0
Cricocosmia_jinningensis	0	1	4	0	1	?	?	-	2	0	0	1	1	0	1	0	2	-	0	0	?	0	-	0	0	0	1	0	2	0	1	-	-	?	?	?	?	0	-	-	2	1	2	0	-	1	1	2	0
Maotianshania_cylindrica	0	1	4	0	1	?	?	-	2	0	0	1	1	0	1	0	2	-	0	0	?	0	-	0	0	0	1	0	?	0	1	-	-	?	?	?	1	0	-	-	2	1	2	0	-	1	1	2	0
Guanduscolex_minor	0	1	4	0	1	?	?	-	?	0	0	1	1	0	1	0	2	-	0	0	?	0	-	0	0	0	1	0	4	0	2	-	-	?	?	?	1	0	-	-	1	1	2	0	-	1	1	2	0
Tabelliscolex_hexagonus	0	1	4	0	1	?	?	-	?	0	0	1	1	0	1	?	?	-	?	?	?	0	-	0	0	0	1	?	?	0	?	-	-	?	?	?	1	0	-	-	2	1	2	0	-	1	1	2	0
Mafangscolex_sinensis	0	1	4	0	1	?	?	-	2	0	0	1	1	0	1	1	2	-	0	0	?	0	-	0	0	0	1	0	3	0	2	-	-	?	?	?	1	0	-	-	2	1	3	0	-	1	1	2	1
Wronascolex_antiquus	0	1	4	0	1	?	?	-	2	0	0	1	?	0	?	0	2	-	5	?	?	0	-	0	0	0	1	0	?	0	?	-	-	?	?	?	1	0	-	-	2	1	3	0	-	1	1	2	0
Eopriapulites_sphinx	0	1	4	0	1	?	1	-	?	0	0	1	0	0	2	1	1	-	2	0	?	0	-	0	0	1	1	0	1	2	1	-	-	0	?	1	1	0	-	-	1	1	3	0	-	1	0	-	0
Eokinorhynchus_rarus	0	1	4	0	1	?	?	-	?	0	1	1	0	0	2	0	1	-	3	0	?	0	-	1	0	0	1	0	5	1	1	-	-	?	?	1	1	0	-	-	0	1	0	0	-	1	1	0	0
Selkirkia_transita	0	1	4	0	1	?	1	-	1	0	2	1	0	0	2	0	1	-	3	0	?	1	1	1	0	0	1	1	2	0	1	-	-	?	?	?	1	0	-	-	1	?	?	0	-	?	?	?	0
Selkirkia_sinica	0	1	4	0	1	?	1	-	1	0	2	1	0	0	2	0	1	-	3	0	?	1	2	1	0	0	1	1	?	0	0	-	-	?	?	?	1	0	-	-	1	1	3	0	-	0	-	-	0
Selkirkia_columbia	0	1	4	0	1	?	1	-	1	0	1	1	0	0	1	0	1	-	3	0	?	1	0	1	0	0	1	1	2	0	1	-	-	?	?	?	1	0	-	-	1	?	?	0	-	1	0	-	1
;
end;
BEGIN MRBAYES;
SET autoclose=yes nowarn=yes;
LOG START filename=new6.output;
OUTGROUP Lepidodermella_squamata;
LSET rates=gamma coding=variable;
MCMCP temp=0.1 samplefreq=1000 printfr=10000 nruns=4 nchain=4 relburnin=yes burninfrac=0.20;
MCMCP savebrlens=yes filename=new6;
SHOWMOVES;
MCMC ngen=10000000;
SUMT filename=new6 contype=allcompat relburnin=yes burninfrac=0.20;
SUMP filename=new6 relburnin=yes burninfrac=0.20;
end;
[truncated: 47 more columns]

## Sheet: Matrix of TNT
xread
96 41
Lepidodermella_squamata	0	0	1	-	0	-	1	1	-	-	-	-	-	-	-	-	-	-	-	-	-	-	-	-	-	-	-	-	-	-	-	-	-	1	0	1	0	0	-	-	0	0	-	0	-	1	1	5	0
Gordius_aquaticus	0	0	0	-	1	0	0	0	-	-	-	-	-	-	-	-	-	-	-	-	-	-	-	-	-	-	-	-	-	-	-	-	-	0	0	0	-	0	-	-	2	0	-	0	-	1	1	4	0
Caenorhabditis_elegans	0	0	2	-	1	1	0	1	-	-	-	-	-	-	-	-	-	-	-	-	-	-	-	-	-	-	-	-	-	-	-	-	-	1	0	0	0	0	-	-	2	1	3	0	-	0	-	-	-
Echinoderes_capitatus	0	1	3	0	1	1	1	-	2	0	0	1	0	0	2	0	8	0	6	0	1	0	-	0	0	0	0	-	-	-	-	1	2	0	1	1	1	1	0	1	0	0	-	1	0	1	1	1	0
Kinorhynchus_phyllotropis	0	1	3	0	1	1	1	-	2	0	0	1	0	0	2	0	8	1	6	0	1	0	-	0	0	0	0	-	-	-	-	1	2	2	1	1	1	1	0	0	0	0	-	1	1	1	1	1	0
Nanaloricus_mysticus	1	1	3	0	1	1	1	-	2	0	0	1	0	0	2	0	9	-	6	0	1	0	-	0	0	0	0	-	-	-	-	0	1	2	1	1	1	1	1	-	0	0	-	0	-	1	1	3	0
Pliciloricus_enigmaticus	1	1	3	0	1	1	1	-	2	0	0	1	0	0	2	0	9	-	6	0	1	0	-	0	0	0	0	-	-	-	-	0	1	0	1	1	1	1	1	-	0	0	-	0	-	1	1	3	0
Eolorica_deadwoodensis	1	1	3	?	?	?	?	-	2	?	0	1	0	0	2	?	9	-	?	?	?	0	-	0	?	?	0	-	-	-	-	?	0	0	1	1	1	?	?	-	0	0	-	0	-	1	1	3	0
Meiopriapulus_fijiensis	0	1	4	0	1	1	1	-	2	1	0	1	0	0	2	0	7	-	6	0	0	0	-	0	1	0	1	5	0	2	0	-	-	0	1	1	1	0	-	-	1	1	3	0	-	1	1	8	0
Tubiluchus_corallicola	0	1	4	0	1	1	1	-	2	1	0	1	0	0	1	0	5	-	3	0	0	0	-	0	1	0	1	5	2	2	0	-	-	0	1	1	1	1	3	-	1	1	3	0	-	1	1	6	0
Halicryptus_spinulosus	0	1	4	0	1	1	1	-	2	0	0	1	0	1	1	0	4	-	3	0	0	0	-	0	1	0	1	1	0	2	1	-	-	0	1	1	1	0	-	-	0	1	2	0	-	1	1	7	0
Maccabeus_tentaculatus	0	1	4	0	1	1	1	-	2	0	0	1	0	0	1	0	6	-	3	0	0	0	-	0	1	1	1	4	0	2	0	-	-	0	1	1	1	0	-	-	0	1	3	0	-	1	0	-	0
Priapulopsis_bicaudatus	0	1	4	1	1	1	1	-	2	1	0	1	0	1	1	0	3	-	3	1	0	0	-	0	1	0	1	1	2	2	1	-	-	0	1	1	1	0	-	-	0	1	1	0	-	1	1	6	1
Priapulus_caudatus	0	1	4	1	1	1	1	-	2	1	0	1	0	1	1	0	1	-	3	1	0	0	-	0	1	0	1	1	2	2	1	-	-	0	1	1	1	0	-	-	0	1	1	0	-	1	0	-	1
Acanthopriapulus_horridus	0	1	4	1	1	1	1	-	2	0	0	1	0	0	1	0	1	-	3	0	0	0	-	0	1	0	1	1	2	2	1	-	-	0	1	1	1	0	-	-	0	1	1	0	-	1	0	-	1
Sicyophorus_rara	1	1	4	1	1	?	1	-	2	1	0	1	1	1	1	0	1	-	3	0	?	0	-	0	0	0	1	0	3	1	1	-	-	?	?	?	1	1	2	-	0	0	-	0	-	1	1	3	0
Xiaoheiqingella_peculiaris	0	1	4	1	1	?	1	-	?	1	0	1	1	1	1	0	1	-	3	0	?	0	-	0	0	0	1	1	?	1	?	-	-	?	?	?	1	1	2	-	0	1	3	0	-	1	0	-	1
Yunnanpriapulus_halteroformis	0	1	4	1	1	?	1	-	?	1	0	1	1	1	1	0	1	-	3	0	?	0	-	0	0	0	1	1	?	1	?	-	-	?	?	1	1	1	2	-	0	1	?	0	-	1	0	-	1
Paratubiluchus_bicaudatus	0	1	4	1	1	?	1	-	?	1	0	1	1	1	1	0	1	-	3	0	?	0	-	0	0	0	1	1	?	1	?	-	-	?	?	?	1	1	2	-	0	?	?	0	-	1	0	-	1
Priapulites_konecniorum	0	1	?	0	1	?	?	-	?	1	0	1	0	1	1	0	1	-	1	1	?	0	-	0	?	?	?	?	?	?	?	-	-	?	?	?	?	0	-	-	0	1	1	0	-	?	?	?	?
Markuelia_hunanensis	0	1	?	?	?	?	?	-	?	0	?	1	?	?	2	0	1	-	3	?	?	?	?	?	?	?	?	?	?	?	?	-	-	?	?	1	1	0	-	-	?	1	?	0	-	?	?	?	?
Eximipriapulus_globocaudatus	0	1	4	0	1	?	1	-	1	1	0	1	0	0	2	0	1	-	5	0	?	0	-	0	0	0	1	0	?	1	?	-	-	?	?	?	1	1	3	-	0	1	2	0	-	1	1	1	1
Ottoia_prolifica	0	1	4	0	1	?	1	-	2	1	0	1	0	0	2	0	2	-	4	0	?	0	-	0	1	0	1	3	3	0	1	-	-	?	?	?	1	0	-	-	0	1	2	0	-	1	1	1	0
Ancalagon_minor	0	1	4	0	1	?	1	-	0	0	0	1	0	0	2	?	2	-	?	0	?	0	-	0	0	0	1	2	2	2	?	-	-	?	?	?	1	0	-	-	1	1	3	0	-	1	1	1	0
Louisella_pedunculata	0	1	4	0	1	?	1	-	1	0	0	1	0	0	2	0	0	-	1	0	?	0	-	0	0	1	1	0	4	0	1	-	-	?	?	?	1	0	-	-	2	1	2	0	-	1	1	1	1
Fieldia_lanceolata	0	1	4	0	1	?	1	-	?	0	0	1	0	0	?	?	2	-	?	?	?	0	-	0	0	0	1	0	6	0	?	-	-	?	?	?	1	0	-	-	2	0	-	0	-	1	1	1	0
Laojieella_thecata	0	1	4	0	1	?	?	-	?	0	0	1	0	0	2	?	1	-	0	0	?	0	-	0	0	0	1	0	2	0	1	-	-	?	?	?	1	0	-	-	2	1	1	0	-	1	0	-	0
Anningvermis_multispinosus	0	1	4	0	1	?	?	-	?	0	0	0	-	-	-	-	-	-	-	-	?	0	-	0	0	1	1	1	?	0	1	-	-	?	?	?	1	0	-	-	1	1	1	0	-	1	1	1	0
Corynetis_brevis	0	1	4	0	1	?	?	-	2	0	0	0	-	-	-	-	-	-	-	-	?	0	-	0	0	1	1	0	?	0	0	-	-	?	?	?	1	0	-	-	1	1	1	0	-	1	1	1	1
Tylotites_petiolaris	0	1	4	0	1	?	1	-	?	0	0	1	1	0	1	0	2	-	0	0	?	0	-	0	0	0	1	0	?	0	?	-	-	?	?	?	?	0	-	-	1	1	1	0	-	1	1	1	0
Cricocosmia_jinningensis	0	1	4	0	1	?	?	-	2	0	0	1	1	0	1	0	2	-	0	0	?	0	-	0	0	0	1	0	2	0	1	-	-	?	?	?	?	0	-	-	2	1	2	0	-	1	1	2	0
Maotianshania_cylindrica	0	1	4	0	1	?	?	-	2	0	0	1	1	0	1	0	2	-	0	0	?	0	-	0	0	0	1	0	?	0	1	-	-	?	?	?	1	0	-	-	2	1	2	0	-	1	1	2	0
Guanduscolex_minor	0	1	4	0	1	?	?	-	?	0	0	1	1	0	1	0	2	-	0	0	?	0	-	0	0	0	1	0	4	0	2	-	-	?	?	?	1	0	-	-	1	1	2	0	-	1	1	2	0
Tabelliscolex_hexagonus	0	1	4	0	1	?	?	-	?	0	0	1	1	0	1	?	?	-	?	?	?	0	-	0	0	0	1	?	?	0	?	-	-	?	?	?	1	0	-	-	2	1	2	0	-	1	1	2	0
Mafangscolex_sinensis	0	1	4	0	1	?	?	-	2	0	0	1	1	0	1	1	2	-	0	0	?	0	-	0	0	0	1	0	3	0	2	-	-	?	?	?	1	0	-	-	2	1	3	0	-	1	1	2	1
Wronascolex_antiquus	0	1	4	0	1	?	?	-	2	0	0	1	?	0	?	0	2	-	5	?	?	0	-	0	0	0	1	0	?	0	?	-	-	?	?	?	1	0	-	-	2	1	3	0	-	1	1	2	0
Eopriapulites_sphinx	0	1	4	0	1	?	1	-	?	0	0	1	0	0	2	1	1	-	2	0	?	0	-	0	0	1	1	0	1	2	1	-	-	0	?	1	1	0	-	-	1	1	3	0	-	1	0	-	0
Eokinorhynchus_rarus	0	1	4	0	1	?	?	-	?	0	1	1	0	0	2	0	1	-	3	0	?	0	-	1	0	0	1	0	5	1	1	-	-	?	?	1	1	0	-	-	0	1	0	0	-	1	1	0	0
Selkirkia_transita	0	1	4	0	1	?	1	-	1	0	2	1	0	0	2	0	1	-	3	0	?	1	1	1	0	0	1	1	2	0	1	-	-	?	?	?	1	0	-	-	1	?	?	0	-	?	?	?	0
Selkirkia_sinica	0	1	4	0	1	?	1	-	1	0	2	1	0	0	2	0	1	-	3	0	?	1	2	1	0	0	1	1	?	0	0	-	-	?	?	?	1	0	-	-	1	1	3	0	-	0	-	-	0
Selkirkia_columbia	0	1	4	0	1	?	1	-	1	0	1	1	0	0	1	0	1	-	3	0	?	1	0	1	0	0	1	1	2	0	1	-	-	?	?	?	1	0	-	-	1	?	?	0	-	1	0	-	1
;
[truncated: 47 more columns]

## Sheet: Bayesian_Harmonic mean
20211006
searches			10M generations
		uncons		cons
1		-1084.8		-1081.97
2		-1081.54		-1078.83
3		-1081.82		-1082.74
4		-1083.9		-1080.41
5		-1085.82		-1083.14
AV		-1083.58		-1081.42	DIFF	-2.158
		stable topology		unstable Ancalagon
